# Supplementary material for: Trends in Reptile Holdings Across UK Zoos: Identification of the Factors Responsible for Declining Numbers of Venomous Snake
Source: Zoo Biol. 2024 Sep 17;43(6):556–69. doi: 10.1002/zoo.21868 (PMC11624627; doi:10.1002/zoo.21868)
Supplement: Supplementary file 1 — Supplemental Data 1 | Survey questions and anonymized responses. [file ZOO-43-556-s003.xlsx]

## Sheet: rawresults2285476xDE1C4C3e-81
Respondent	What is your role at your institution?	Please provide details on your role at your organisation.	Does your institution currently hold any venomous snakes?	1. Does your organisation currently hold any non-venomous snakes?	2. Venomous snake holdings in UK zoos have decreased in the last 20 years. In your opinion, why are venomous snake holdings declining in UK zoos?	3. My organisation has facilities that enable venomous snakes to be safely and effectively managed during routine and non-routine (e.g. veterinary/transport) procedures.	4. There are sufficient facilities at my organisation to hold more venomous snakes than it currently holds.	5. The number of staff trained in venomous snake handling and management are sufficient to safely manage venomous snakes at my organisation.	6. Staff at my organisation can access venomous snake management training.	7. Holding venomous snakes at UK zoos is essential for venomous snake conservation.	8. Holding venomous snakes at UK zoos is essential for venomous snake education.	9. Holding venomous snakes at UK zoos is essential for venomous snake research.	10. Please select all that apply. My organisation:	11. Venomous snakes attract more visitor interest than similar-sized, non-venomous snakes.	12. Snakes are unpopular with visitors at zoos.	13. The risks associated with keeping venomous snakes in captivity are:	14. The risks associated with keeping the common European adder (Vipera berus) in captivity are:	15. Does an anti-venom exist for the venomous snake species held at your organisation?	16. Is the anti-venom for the venomous species held on-site or off-site?	17. Are anti-venoms available for the venomous snake species you would like to hold at your organisation?	18. The legislation relating to holding venomous snakes at UK zoos is clear and easy to understand.	19. Health and safety regulations have influenced a change in the number of venomous snake holdings at my institution.	20. It is more expensive to keep venomous snakes at my institution than it is to keep non-venomous snakes.	21. I give consent to being contacted for further information regarding my answers to the above questions		1. Has your organisation held venomous snakes in the past 50 years?	2. Does your organisation currently hold any non-venomous snakes?	3. Venomous snake holdings in UK zoos have decreased in the last 20 years. In your opinion, why are venomous snake holdings declining in UK zoos?	4. My organisation has facilities that enable venomous snakes to be safely and effectively managed during routine and non-routine (e.g. veterinary/transport) procedures.	5. There are sufficient facilities at my organisation to hold venomous snakes.	6. The number of staff trained in venomous snake handling and management are sufficient to safely manage venomous snakes at my organisation.	7. Staff at my organisation can access venomous snake management training.	8. Holding venomous snakes at UK zoos is essential for venomous snake conservation.	9. Holding venomous snakes at UK zoos is essential for venomous snake education.	10. Holding venomous snakes at UK zoos is essential for venomous snake research.	11. Please select all that apply. My organisation:	12. Snakes are unpopular with visitors at zoos.	13. The risks associated with keeping venomous snakes in captivity are:	14. The risks associated with keeping the common European adder (Vipera berus) in captivity are:	15. Are anti-venoms available for venomous snake species you would like to hold at your organisation?	16. The legislation relating to holding venomous snakes at UK zoos is clear and is easy to understand.	17. Health and safety regulations have influenced a change in the number of venomous snake holdings at my institution.	18. The cost of venomous snake management has prevented my institution from holding venomous snakes.	19. I give consent to being contacted for further information regarding my answers to the above questions.
61	Keeper		Yes	Yes	Zoos are put off by the risk assessment management and perhaps lack the expertise to create them. Historically, venomous snakes have been managed very hands on and this technique is maybe looked at by new managing directors as too high risk. New venomous management techniques of well designed trap boxes, use of tubes and many more safer techniques have not been widely utilised and keepers do not …	Agree	No	Agree	Strongly agree	Strongly agree	Agree	Agree	Contributes to venomous snake advocacy.	Agree	Disagree	Moderate	Moderate	Yes	Off-site	Unsure	I don't know	Agree	Agree	Yes
58	Other: Please provide details	Research Officer	Yes	Yes	I wasn't aware of the decline, not sure I'm informed enough to have an opinion as to why, sorry!	Strongly agree	No	Agree	Agree	Agree	Agree	Agree	Educates visitors about venomous snakes.	Neither agree nor disagree	Neither agree nor disagree	Moderate	Low
54	Keeper		Yes	Yes	Health and safety/staffing- not every collection have 2 competent staff members keen on being involved. Antivenom provision logistics are different across the country, most collections aren't in a position to fund their own antivenom- very expensive	Strongly agree	Yes	Strongly agree	Strongly agree	Strongly agree	Strongly agree	Agree	Educates visitors about venomous snakes., Contributes to venomous snake advocacy.	Strongly agree	Strongly disagree	Moderate	Very low	Yes	Off-site	Yes	Agree	Strongly agree	Agree	Yes
56	Keeper		Yes	Yes	Access to antivenom being cost prohibitive and possible upper management (particularly non-herp specialised people) not wanting to take the risk in case of accidents etc...	Agree	Yes	Agree	Strongly agree	Strongly agree	Strongly agree	Agree	Educates visitors about venomous snakes., Contributes to venomous snake advocacy.	Agree	Disagree	Moderate	Low	Yes	Off-site	No	Agree	Disagree	Strongly agree	Yes
57	Keeper		Yes	Yes	High risk factor and usually low conservation value within the popular exhibit species. Housing venomous snakes usually requires more staff, or specifically trained specialist staff therefore have a higher demand on a department. Available medical care within UK health system is also likely inexperienced in the event of a venomous snake bite and this could potentially factor in to decision making…	Strongly agree	Yes	Agree	Strongly agree	Disagree	Agree	Agree	Educates visitors about venomous snakes., Contributes to venomous snake advocacy.	Neither agree nor disagree	Strongly disagree	Very high	Moderate	Yes	Off-site	Unsure	Agree	Agree	Strongly agree	Yes
12	Curator		Yes	Yes	Many zoos are rightly improving health and safety standards and looking to eliminate or reduce hazards which would include venomous snakes. Confusion about the need to hold antivenom on site and the prohibitive cost of this adds to the problem.	Agree	Yes	Agree	Agree	Agree	Agree	Agree	Educates visitors about venomous snakes., Contributes to venomous snake advocacy.	Agree	Disagree	Low	Low	Yes	Off-site	Yes	Disagree	Agree	Neither agree nor disagree	Yes
45	Keeper		Yes	Yes	Due to the deemed risks of safety (whether justified or not) and the cost of antivenom.	Strongly agree	Yes	Strongly agree	Strongly agree	Agree	Strongly agree	Agree	Educates visitors about venomous snakes., Contributes to venomous snake advocacy.	Agree	Disagree	Low	Low	Yes	On-site	Yes	I don't know	Neither agree nor disagree	Agree	No
48	Keeper		Yes	Yes	Due to time consumption and lack of staff	Neither agree nor disagree	Yes	Agree	Agree	Agree	Agree	Agree	Educates visitors about venomous snakes., Contributes to venomous snake advocacy.	Neither agree nor disagree	Disagree	Moderate	Moderate	Yes	Off-site	Unsure	I don't know	Agree	Agree	No
59	Keeper		Yes	Yes	I believe a lot of it is due to them not being as charismatic in peoples eyes, to warrant directors having an increased risk on site. Also keepers losing the ability/training to work safely around venomous snakes which then ties in with the health and safety aspect.	Agree	No	Agree	Disagree	Strongly agree	Strongly agree	Strongly agree	Educates visitors about venomous snakes., Contributes to venomous snake advocacy.	Neither agree nor disagree	Strongly disagree	Moderate	Moderate	No		Unsure	Neither agree nor disagree	Agree	Disagree	Yes
3	Other: Please provide details	fwefwe	Yes		wwEC	Agree	No	Strongly agree	Neither agree nor disagree	Strongly agree	Neither agree nor disagree	Neither agree nor disagree	Has a venomous snake breeding programme.	Disagree	Agree	Moderate	Very high	No	On-site	Unsure	Agree	Neither agree nor disagree	Strongly disagree	Yes
28	Other: Please provide details	Animal Operations Manager	Yes	Yes	Increased understanding of risk and decreased appetite for that risk.	Agree	Yes	Agree	Agree	Neither agree nor disagree	Neither agree nor disagree	Agree	Has a venomous snake breeding programme., Educates visitors about venomous snakes.	Strongly agree	Disagree	High	Moderate	Yes	On-site	Yes	Disagree	Disagree	Strongly agree	Yes
44	Keeper		Yes	Yes	I think its a combination of antivenom costs, and stricter Health and Safety regulations that makes them less appealing to collections.	Strongly agree	Yes	Strongly agree	Strongly agree	Strongly agree	Strongly agree	Strongly agree	Has a venomous snake breeding programme., Educates visitors about venomous snakes., Contributes to a venomous snake ex-situ research project.	Strongly agree	Disagree	Low	Very low	Yes	On-site	Yes	I don't know	Strongly agree	Strongly agree	No
32	Curator		Yes	Yes	1. Health and safety concerns; 2. Cost of antivenoms; 3. No strong role for venomous snakes in collections e.g. from a conservation perspective	Strongly agree	Yes	Agree	Strongly agree	Disagree	Neither agree nor disagree	Agree	Has a venomous snake breeding programme., Educates visitors about venomous snakes., Contributes to a venomous snake ex-situ research project.	Neither agree nor disagree	Disagree	Low	Low	Yes	On-site	Yes	Neither agree nor disagree	Agree	Strongly agree	Yes
40	Team manager		Yes	Yes	It is near-impossible to provide venomous snakes with adequate care (the standards of which increases every year due to advancing husbandry and legislation) while also complying with health and safety standards which also change every year. The level of responsibility that lies on the team leaders is also greater now that health and safety standards are raising, and so the risk of things going wr…	Strongly disagree	Yes	Strongly agree	Strongly agree	Disagree	Agree	Agree	Has a venomous snake breeding programme., Educates visitors about venomous snakes., Contributes to venomous snake advocacy.	Agree	Disagree	High	Low	Yes	On-site	Yes	Agree	Strongly agree	Strongly agree	Yes
33	Keeper		Yes	Yes	Health and safety implications of maintaining venomous species vs perceived public perception/impact/wow factor, and associated benefit to the institution of continuing to maintain these species.	Agree	Yes	Strongly agree	Strongly agree	Agree	Strongly agree	Strongly agree	Has a venomous snake breeding programme., Educates visitors about venomous snakes., Contributes to venomous snake advocacy., Contributes to a venomous snake ex-situ research project.	Strongly agree	Disagree	Low	Low	Yes	On-site	Yes	Agree	Strongly agree	Agree	Yes
29	Keeper		Yes	Yes	Yes	Strongly agree	Yes	Strongly agree	Agree	Neither agree nor disagree	Strongly agree	Strongly agree	Has a venomous snake breeding programme., Educates visitors about venomous snakes., Contributes to venomous snake advocacy., Contributes to an in-situ venomous snake conservation programme or project.	Neither agree nor disagree	Neither agree nor disagree	High	Very low	Yes	On-site	Unsure	Neither agree nor disagree	Agree	Strongly agree	Yes
11	Curator		Yes	Yes	Two primary drivers: change in the focus of zoos (where once venomous species were displayed because of their popular appeal, zoos are are now gearing their efforts towards conservation-sensitive species for which there are managed breeding programmes) and tightening health-and safety legislation combined with loss of skills (and opportunity to develop venomous snake management skills).	Strongly agree	No	Neither agree nor disagree	Agree	Strongly agree	Strongly agree	Strongly agree		Agree	Disagree	High	Low	Yes	Off-site		Neither agree nor disagree	Strongly agree	Agree	Yes
17	Director		Yes	No	I see this as 3 fold. Firstly the housing requirements and health safety aspects mean this holding venomous snakes is typically prohibitive for small and medium zoos. Secondly the staff experience with handling and managing venomous is only held at a few institutions. Thirdly from an EAZA regional collection plan perspective there has not typically been able emphasis on the holding and breeding o…	Strongly disagree	No	Strongly disagree	Agree	Strongly agree	Strongly agree	Neither agree nor disagree		Neither agree nor disagree	Neither agree nor disagree	Low	Very low	No	Off-site	Unsure	Strongly agree	Strongly agree	Agree	Yes
39	Other: Please provide details	Senior Team Lead	Yes	Yes	Unsure. We only keep one species of venomous snake. However, I personally do not see the need at our collection as we have non-venomous species which are more appreciated by the public. We are only a small collection.	Strongly agree	Yes	Agree
27	Keeper		Yes	Yes
9	Director		No																							Yes	Yes	I'm not 100% sure but I would suggest it is health and safety related which will include having to hold anti venom onsite at very large costs.	Strongly agree	Yes	Agree	Agree	Strongly agree	Strongly agree	Strongly agree	Contributes to an in-situ venomous snake conservation programme or project.	Neither agree nor disagree	Very high	Very high	Yes	Agree	Agree	Neither agree nor disagree	No
63	Team manager		No																							No	No	Increased health and safety measures?	Disagree	No	Strongly disagree	Agree	Agree	Agree	Agree	Educates visitors about venomous snakes.	Neither agree nor disagree	High	High	Unsure	I don't know	Agree	Agree	Yes
47	Director		No																							No	Yes	Improvement of health and safety policy, requiring safe working practices and risk assessments for working and activities. Risk assessments highlighting what some might see as unacceptably high risk. Availability of animals from legitimate captive sources. Costs of enclosure design to allow safe working and veterinary access. Proximity to available anti-venom and response/travel time of or to hol…	Strongly disagree	No	Strongly disagree	Disagree	Disagree	Disagree	Agree	Educates visitors about venomous snakes.	Disagree	Moderate	Low	Unsure	Neither agree nor disagree	Neither agree nor disagree	Agree	Yes
52	Keeper		No																							No	Yes	Lack of conservation knowledge for venomous species. Cost of housing, and risk/sign off efforts for different levels of staff.	Strongly disagree	Yes	Neither agree nor disagree	Agree	Neither agree nor disagree	Neither agree nor disagree	Strongly disagree	Educates visitors about venomous snakes.	Disagree	Moderate	Moderate	Yes	Neither agree nor disagree	Disagree	Neither agree nor disagree	Yes
14	Other: Please provide details	Head keeper	No																							Unsure	Yes	I am unsure but it may be a lack of experience housing venomous species.	Strongly disagree	No	Strongly disagree	Disagree	Agree	Agree	Agree	Educates visitors about venomous snakes.	Neither agree nor disagree	High	Moderate	Unsure	I don't know	Neither agree nor disagree	Neither agree nor disagree	Yes
42	Team manager		No																							Yes	Yes	Very few venomous snake EEP programmes and higher training requirements of staff and security of facilities to hold these species	Disagree	No	Disagree	Agree	Agree	Agree	Agree	Educates visitors about venomous snakes.	Neither agree nor disagree	Moderate	Moderate	Unsure	Neither agree nor disagree	Neither agree nor disagree	Neither agree nor disagree	No
30	Director		No																							No	No	The pressure to hold your own antivenom makes it too expensive	Disagree	No	Disagree	Agree	Agree	Agree	Agree	Educates visitors about venomous snakes.	Strongly agree	Moderate	Low	Yes	Neither agree nor disagree	Agree	Strongly agree	Yes
16	Director		No																							No	No	More threatened taxa available and dangerous	Disagree	No	Strongly disagree	Strongly disagree	Strongly disagree	Strongly disagree	Strongly disagree	Educates visitors about venomous snakes.	Strongly disagree	Very high	Moderate	No	I don't know	Strongly disagree	Strongly disagree	No
43	Team manager		No																							No	Yes	Too much risk, if it goes wrong too much to deal with. Same with larger animals especially with colleges. To much of a risk with students. Now species such as Carpet Pythons are considered big and a two person animal.	Disagree	Yes	Disagree	Strongly agree	Strongly agree	Strongly agree	Strongly agree	Educates visitors about venomous snakes., Contributes to venomous snake advocacy.	Agree	Moderate	Very low	Yes	Disagree	Strongly agree	Disagree	Yes
50	Other: Please provide details	Animal Operations Manager	No																							Yes	Yes	Concerns over safety, lack of experienced staff, legislation over anti-venom	Agree	Yes	Neither agree nor disagree	Neither agree nor disagree	Agree	Strongly agree	Agree	Has a venomous snake breeding programme., Educates visitors about venomous snakes., Contributes to a venomous snake ex-situ research project.	Strongly disagree	Moderate	Very low	Yes	I don't know	I don't know	Disagree	Yes
41	Other: Please provide details	Research Coordinator and Experienced Keeper	No																							No	No	Likely due to increased legislation, health and safety protocols, specialist training and risk with venomous species. To the general public, I can imagine a corn snake ticks the same box as a copperhead, as an example, therefore non-venomous snakes will be a much simpler choice.	Neither agree nor disagree	Yes	Strongly disagree	Neither agree nor disagree	Strongly agree	Strongly agree	Strongly agree		Strongly disagree	Moderate	Moderate	Unsure	I don't know	Agree	Agree	Yes
20	Curator		No																							No	No	Decreased public interest in herps in general. Strict regulation over their care, housing etc. Availability and cost of antivenom.	Disagree	No	Disagree	Strongly agree	Strongly agree	Strongly agree	Strongly agree		Agree	High	High		I don't know	Agree	Agree	Yes
7	Director		No																							No	Yes	Less available in trade and greater inteference by those who worship at the church of ""Health and Safety""	Agree	Yes	Neither agree nor disagree	Agree	Agree	Agree	Agree		Strongly disagree	Low	Low	Yes	Disagree	I don't know	Agree	Yes
21	Curator		No																							Yes	Yes	Mostly due to costs and availability of antivenin in my opinion. There is also a bias with perceived risks of keeping venomous reptiles which can easily be addressed by training and education. Additionally, there has been very little real conservation projects with many venomous snakes species.	Neither agree nor disagree	No	Neither agree nor disagree	Agree	Agree	Neither agree nor disagree	Agree		Disagree	Low	Very low	Unsure	Neither agree nor disagree	Neither agree nor disagree	Agree	Yes
6	Director		No																							Unsure	Yes	I suspect that the decline is related to safety/exhibit requirements/staff experience and availability of managed programmes for venomous snakes (EEPs).	Neither agree nor disagree	No	Neither agree nor disagree	Agree	Neither agree nor disagree	Agree	Neither agree nor disagree		Disagree	High	High	Unsure	I don't know	Agree	Disagree	Yes
53	Keeper		No																							No	Yes	Lack of trained staff, lack of public interest	Strongly disagree	No	Strongly disagree	Disagree	Agree	Agree	Agree		Agree	High	Moderate	Unsure	I don't know	Agree	Disagree	Yes
5	Team manager		No																							No	No	Lack of suitable holding space, more traditional reptile houses are becoming less common. Reptiles are usually incorporated into larger exhibits as additional features, therefore less suitable specialist space is set aside for them. Legislation around keeping venemous species- probably creates barriers when collection planning, additional cost and work involved in holding venemous costs may make …	Strongly disagree	No	Strongly disagree	Agree	Strongly agree	Strongly agree	Strongly agree		Strongly disagree	Low	Low	Unsure	I don't know	Disagree	Disagree	Yes
15	Other: Please provide details	Zoo & Education Manager	No																							No	Yes	I was not aware that they were but I would think it could be due to the complications of keeping such species.	Disagree	No	Disagree	Agree	Agree	Agree	Agree		Disagree	High	Moderate	Unsure	I don't know	Disagree	Disagree	Yes
23	Curator		No																							No	Yes		Strongly disagree	No	Disagree	Neither agree nor disagree	Disagree	Disagree	Disagree		Disagree	Moderate			I don't know	Disagree	Disagree	Yes
35	Curator		No																							No	Yes	Risk outweighs the benefits, unless the species in question requires conservation.	Neither agree nor disagree	No	Strongly disagree	Neither agree nor disagree	Agree	Agree	Agree		Disagree	Moderate	Low	No	Neither agree nor disagree	I don't know	Disagree	No
49	Team manager		No																							No	No	I feel this could be for a number of different reasons, one of the main reasons may be for when institutes planning a collection they re-evaulate the reasons for keeping these species and what they 'add' to their collection. Health and safety standards and also insurance providers may also have an impact of the decisions for keeping venomous snakes in a collection.	Neither agree nor disagree	No	Neither agree nor disagree	Neither agree nor disagree	Agree	Neither agree nor disagree	Agree		Neither agree nor disagree	Moderate	Low	Unsure	I don't know	Agree	I don't know	No
19	Keeper		No																							No	No	Perhaps they are not as big of a customer draw anymore, and coupled with the difficulties of keeping them (licences, safety, training etc) as well as no greater conservation issues, it may just not be worth keeping them any more.	Strongly disagree	No	Strongly disagree	Disagree	Agree	Strongly agree	Agree		Agree	Moderate	Low	Unsure	I don't know	I don't know	I don't know	No
46	Team manager		No																							Unsure	Yes	Possibly because risks outweigh the benefits, when you can have a nice snake display with a safer species.	Neither agree nor disagree	No	Disagree	Agree	Agree	Neither agree nor disagree	Agree		Disagree	High	Moderate	Unsure	I don't know	I don't know	I don't know	Yes
51	Keeper		No																							No	Yes	Keeper safety is one of the biggest concerns of zoo directors As reptile keepers we routinely get hands on with dangerous animals without prior sedation these may include venomous snakes or crocodilians something that keepers of other taxa do not do Many zoos are in remote locations without quick access to professional medical care There is also probably an knock on effect where a lack of venomou…	Strongly disagree	No	Strongly disagree	Disagree	Agree	Strongly agree	Neither agree nor disagree		Disagree	Very high	Moderate	Unsure	Neither agree nor disagree	Neither agree nor disagree	I don't know	Yes
22	Curator		No																							No	Yes	Licencing & trends in popularity		No			Neither agree nor disagree	Neither agree nor disagree	Agree		Strongly disagree	Moderate	Low		Neither agree nor disagree		I don't know	Yes
38	Curator		No																							No	Yes	Hard for me to say as we have not held any. But in general now a greater awareness of safety in our collection would mean we would have to make a very strong case to exhibit a venomous animal. There would need to first be a robust collection plan proposed, backed up by an ethical reason to exhibit the animal. The risk assessment and method statement along with safe system of work implemented.	Neither agree nor disagree	No	Neither agree nor disagree	Neither agree nor disagree	Agree	Agree	Agree		Neither agree nor disagree	Moderate	Moderate	Unsure	Neither agree nor disagree	Agree	Neither agree nor disagree	Yes
31	Other: Please provide details	Display manager	No																							No	Yes	Legislation and health and safety	Strongly disagree	No	Strongly disagree	Disagree	Agree	Agree	Strongly agree		Neither agree nor disagree	Moderate	Moderate		I don't know	Neither agree nor disagree	Neither agree nor disagree	Yes
24	Curator		No																							Yes	Yes	Cost of antivenom and restrictions imposed by licensing	Strongly agree	Yes	Strongly agree	Strongly agree	Neither agree nor disagree	Agree	Strongly agree		Strongly disagree	Moderate	Very low	Yes	Disagree	Strongly agree	Strongly agree	Yes
18	Curator		No																							No	Yes	Cost of on site antivenom. Cost of training staff. Risk assessments for working with venomous species.	Agree	Yes	Disagree	Agree	Agree	Strongly agree	Strongly agree		Disagree	Very high	Moderate	Yes	Neither agree nor disagree	Strongly agree	Strongly agree	Yes
10	Curator		No																							Yes	No	Safety	Disagree	No	Disagree	Agree	Agree	Agree	Agree		Disagree	High	Very high	Unsure	Agree	Strongly disagree	Strongly disagree	Yes
34	Other: Please provide details	Head of Department	No																							Unsure	No	I've no idea	Strongly disagree	No	Strongly disagree	Strongly disagree	Neither agree nor disagree	Neither agree nor disagree	Neither agree nor disagree		Neither agree nor disagree	Moderate	Moderate	No	I don't know	Strongly disagree	Strongly disagree	Yes
60	Other: Please provide details	Zoo Business Manager	No																							Yes	Yes	We only had one here as it was a rescue, handed in by the police. I am not sure on the decline, probably less interest by visitors/expertise in venomous snakes, availability may also be an issue,					Agree	Neither agree nor disagree	Neither agree nor disagree		Disagree				Agree			Yes
25	Other: Please provide details	Registrar	No																							No	No	Complicated husbandry? Expensive exhibits? Dangerous?	Strongly disagree	No	Neither agree nor disagree	Neither agree nor disagree	Agree	Agree	Agree		Disagree	High	Moderate
26	Other: Please provide details	Animal Registrar	No																							No	No
62	Keeper		No																							No	No
37	Team manager		No																							No	Yes	Risk versus collection benefit	Neither agree nor disagree	Yes	Neither agree nor disagree
8	Keeper		No																							No	Yes
1	Other: Please provide details
2
4
13
36
55
