# Supplementary material for: Trends in Reptile Holdings Across UK Zoos: Identification of the Factors Responsible for Declining Numbers of Venomous Snake
Source: Zoo Biol. 2024 Sep 17;43(6):556–69. doi: 10.1002/zoo.21868 (PMC11624627; doi:10.1002/zoo.21868)
Supplement: Supplementary file 2 — Supplemental Data 2 | Reptile holdings at UK zoos between 2003 and 2023. [file ZOO-43-556-s002.xlsx]

## Sheet: Lacertilia
	Agamidae
Year	Acanthocercus	Acanthosaura	Agama	Amphibolurus	Aphaniotis	Brachysaura	Bronchocela	Caimanops	Calotes	Ceratophora	Chelosania	Chlamydosaurus	Cophotis	Coryophophylax	Ctenophorus	Dendragama	Diporiphora	Draco	Gonocephalus	Harpesaurus	Hydrosaurus	Hypsilurus	Japalura	Laudakia	Leiolepis	Lophocalotes	Lophognathus	Lyriocephalus	Mictopholis	Moloch	Oriocalotes	Otocryptis	Phoxophrys	Phrynocephalus	Physignathus	Pogona	Psammophilus	Pseudocalotes	Pseudotrapelus	Ptyctolaemus	Rankinia	Salea	Sitana	Thaumatorhyncus	Trapelus	Tympanocryptis	Uromastyx	Xenagama	Intellagama
2023	0	17	0	1	0	0	9	0	0	0	0	18	0	0	0	0	0	0	0	0	10	19	0	20	0	0	1	0	0	0	0	0	0	0	27	97	0	0	0	0	0	0	0	0	0	0	58	0	5
2022	0	19	0	1	0	0	11	0	0	0	0	22	0	0	0	0	0	0	0	0	17	20	0	19	0	0	1	0	0	0	0	0	0	0	32	113	0	0	0	0	0	0	0	0	0	0	61	0	5
2021	0	26	0	1	0	0	11	0	2	0	0	23	0	0	0	0	0	0	9	0	12	24	0	15	0	0	1	0	0	0	0	0	0	0	32	123	0	0	0	0	0	0	0	0	0	0	73	0	8
2020	0	30	0	1	0	0	11	0	3	1	0	30	0	0	0	0	0	0	4	0	13	23	0	13	0	0	1	0	0	0	0	0	0	0	33	136	0	0	0	0	0	0	0	0	0	0	76	0	8
2019	0	39	2	0	0	0	17	0	3	4	0	26	0	0	0	0	0	0	9	0	13	27	0	15	0	0	2	0	0	0	0	0	0	0	35	144	0	0	0	0	0	0	0	0	0	0	77	0	7
2018	0	61	1	0	0	0	24	0	3	0	0	40	0	0	0	0	0	0	9	0	12	29	0	13	0	0	2	0	0	0	0	0	0	0	37	142	0	0	0	0	0	0	0	0	0	0	82	0	7
2017	0	75	0	0	0	0	42	0	0	0	0	52	0	0	0	0	0	0	7	0	9	9	0	7	0	0	1	0	0	0	0	0	0	0	38	154	0	0	0	0	0	0	0	0	0	4	64	0	5
2016	0	76	0	0	0	0	49	0	0	0	0	17	0	0	0	0	0	0	8	0	7	6	0	7	0	0	1	0	0	0	0	0	0	0	40	167	0	0	0	0	0	0	0	0	0	2	60	0	5
2015	0	47	0	0	0	0	49	0	0	0	0	25	0	0	0	0	0	0	12	0	7	5	0	0	0	0	1	0	0	0	0	0	0	0	35	164	0	0	0	0	0	0	0	0	0	0	50	0	4
2014	0	26	0	0	0	0	44	0	0	0	0	36	0	0	0	0	0	0	11	0	7	0	0	0	0	0	1	0	0	0	0	0	0	0	21	146	0	0	0	0	0	0	0	0	0	0	52	0	6
2013	0	39	0	0	0	0	13	0	0	0	0	9	0	0	0	0	0	0	3	0	7	0	0	0	2	0	0	0	0	0	0	0	0	0	20	162	0	0	0	0	0	0	0	0	0	0	52	0	5
2012	0	31	5	0	0	0	0	0	1	0	0	5	0	0	0	0	0	0	6	0	7	0	0	0	2	0	0	0	0	0	0	0	0	0	25	162	0	0	0	0	0	0	0	0	0	0	52	0	5
2011	0	22	5	0	0	0	0	0	0	0	0	7	0	0	0	0	0	0	7	0	7	0	0	0	0	0	0	0	0	0	0	0	0	0	26	138	0	0	0	0	0	0	0	0	0	0	57	0	3
2010	0	7	2	0	0	0	0	0	0	0	0	11	0	0	0	0	0	0	6	0	8	0	0	0	0	0	2	0	0	0	0	0	0	0	32	120	0	0	0	0	0	0	0	0	0	0	65	0	3
2009	0	9	2	0	0	0	0	0	0	0	0	8	0	0	0	0	0	0	0	0	7	0	0	0	0	0	0	0	0	0	0	0	0	0	31	99	0	0	0	0	0	0	0	0	0	0	71	0	4
2008	0	6		0	0	0	0	0	0	0	0	6	0	0	0	0	0	0	0	0	8	0	0	0	0	0	0	0	0	0	0	0	0	0	23	93	0	0	0	0	0	0	0	0	0	0	98	0	2
2007	0	0	1	0	0	0	0	0	0	0	0	8	0	0	0	0	0	0	0	0	9	0	0	0	0	0	0	0	0	0	0	0	0	0	17	79	0	0	0	0	0	0	0	0	0	0	98	0	3
2006	0	0	1	0	0	0	0	0	0	0	0	5	0	0	0	0	0	0	0	0	11	0	0	0	0	0	0	0	0	0	0	0	0	0	21	71	0	0	0	0	0	0	0	0	0	0	102	0	5
2005	0	0	1	1	0	0	0	0	0	0	0	8	0	0	0	0	0	0	0	0	15	0	0	1	0	0	0	0	0	0	0	0	0	0	21	53	0	0	0	0	0	0	0	0	0	0	90	0	3
2004	0	0	1	1	0	0	0	0	0	0	0	4	0	0	0	0	0	0	0	0	18	0	0	1	0	0	3	0	0	0	0	0	0	0	19	34	0	0	0	0	0	0	0	0	0	0	109	0	2
2003	0	0	0	2	0	0	0	0	0	0	0	2	0	0	0	0	0	0	0	0	23	0	0	1	0	0	3	0	0	0	0	0	0	0	20	30	0	0	0	0	0	0	0	0	0	0	71	0	5
[truncated: 451 more columns]

## Sheet: Lacertilia infraorders grouped
	Iguania														Gekkota							Scincomorpha							Diploglossa			Platynota				Amphisbaenia
Year	Agamidae	Chamaeleonidae	Corytophanidae	Crotaphytidae	Dactyloidae	Hoplocercidae	Iguanidae	Leiocephalidae	Leiosauridae	Liolaemidae	Opluridae	Phrynosomatidae	Polychrotidae	Tropiduridae	Gekkonidae	Carphodactylidae	Diplodactylidae	Eublepharidae	Phyllodactylidae	Pygopodidae	Dibamidae	Cordylidae	Gerrhosauridae	Lacertidae	Scincidae	Xantusiidae	Gymnophthalmidae	Teiidae	Anguidae	Anniellidae	Xenosauridae	Helodermatidae	Lanthanotidae	Varanidae	Shinisauridae	Amphisbaenidae	Bipedidae	Cadeidae	Rhineuridae	Trogonophidae
2023	282	64	2	4	173	0	251	13	0	0	9	111	9	2	475	0	67	177	3	0	0	33	50	85	369	0	0	39	35	0	0	40	0	97	56	0	0	0	0	0
2022	322	69	0	3	143	0	305	14	0	0	13	116	16	4	449	0	80	176	6	0	0	24	50	101	364	0	0	39	41	0	0	50	0	109	60	0	0	0	0	0
2021	361	103	0	5	142	0	232	14	0	0	14	106	12	5	455	0	58	171	8	0	0	21	49	70	318	0	0	34	59	0	0	53	0	121	64	0	0	0	0	0
2020	384	104	0	2	125	0	217	14	0	0	15	106	6	5	453	0	70	180	10	0	0	20	45	90	280	0	0	35	76	0	0	56	0	121	49	0	0	0	0	0
2019	422	89	0	8	93	0	209	16	0	0	11	92	2	14	476	0	53	193	9	0	0	17	41	99	260	0	0	33	52	0	0	56	0	134	24	0	0	0	0	0
2018	464	74	0	3	80	0	203	20	0	0	11	51	2	24	485	0	55	180	10	0	0	15	37	168	244	0	0	27	41	0	0	58	0	126	24	0	0	0	0	0
2017	467	112	0	3	74	0	202	15	0	0	11	53	0	24	476	0	56	174	9	0	0	8	40	158	203	0	0	26	32	0	0	60	0	118	21	0	0	0	0	0
2016	445	72	0	3	81	0	209	17	0	0	10	39	0	22	486	0	39	148	8	0	0	1	44	107	198	0	0	21	29	0	0	58	0	119	9	0	0	0	0	0
2015	399	76	0	3	43	0	209	17	0	0	11	34	0	9	405	0	19	135	8	0	0	0	45	188	138	0	0	17	29	0	0	53	0	121	5	0	0	0	0	0
2014	350	84	0	3	80	0	213	11	0	0	12	43	0	6	315	0	18	134	8	0	0	2	45	92	131	0	0	17	28	0	0	53	0	124	0	0	0	0	0	0
2013	312	84	0	5	60	0	213	9	0	0	6	63	0	3	269	0	16	120	8	0	0	2	40	47	117	0	0	14	28	0	0	57	0	94	0	0	0	0	0	0
2012	301	50	0	7	50	0	212	5	0	0	3	26	0	0	233	0	16	126	6	0	0	9	40	43	108	0	0	14	35	0	0	56	0	88	0	0	0	0	0	0
2011	272	46	0	7	17	0	208	2	0	0	3	51	0	0	245	0	13	123	7	0	0	4	41	36	118	0	0	15	27	0	0	52	0	84	0	0	0	0	0	0
2010	256	44	0	7	14	0	201	2	0	0	4	36	0	0	270	0	7	135	6	0	0	3	38	45	117	0	0	15	36	0	0	46	0	88	0	0	0	0	0	0
2009	231	66	0	13	19	0	179	0	0	0	4	20	0	1	304	0	9	144	12	0	0	3	35	54	124	0	0	10	36	0	0	50	0	80	0	0	0	0	0	0
2008	236	54	0	12	21	0	156	0	0	0	4	12	0	0	257	0	8	146	12	0	0	0	37	56	118	0	0	6	26	0	0	45	0	100	0	0	0	0	0	0
2007	215	86	0	14	13	0	137	0	0	0	3	0	0	0	271	0	4	145	13	0	0	1	34	58	110	0	0	1	25	0	0	34	0	116	0	0	0	0	0	0
2006	216	79	0	1	7	0	127	1	0	0	4	0	0	0	320	0	0	129	12	0	0	1	29	57	113	0	0	3	28	0	0	42	0	106	0	0	0	0	0	0
2005	193	107	0	2	13	0	125	3	0	0	4	0	0	0	398	0	1	127	13	0	0	4	35	50	104	0	0	5	38	0	0	31	0	108	0	0	0	0	0	0
2004	192	107	0	4	11	0	126	0	0	0	4	1	0	0	317	0	0	133	10	0	0	4	42	74	102	0	0	16	40	0	0	24	0	93	0	0	0	0	0	0
2003	157	108	0	11	13	0	120	0	0	0	4	1	0	0	274	0	0	125	8	0	0	5	43	51	124	0	0	7	43	0	0	16	0	102	0	0	0	0	0	0
Year	Iguania	Gekkota	Scincomorpha	Platynota	Diploglossa	Amphisbaenia
2023	920	722	576	193	35	0
2022	1005	711	578	219	41	0
2021	994	692	492	238	59	0
2020	978	713	470	226	76	0
2019	956	731	450	214	52	0
2018	932	730	491	208	41	0
2017	961	715	435	199	32	0
2016	898	681	371	186	29	0
2015	801	567	388	179	29	0
2014	802	475	287	177	28	0
2013	755	413	220	151	28	0
2012	654	381	214	144	35	0
2011	606	388	214	136	27	0
2010	564	418	218	134	36	0
2009	533	469	226	130	36	0
2008	495	423	217	145	26	0
2007	468	433	204	150	25	0
2006	435	461	203	148	28	0
2005	447	539	198	139	38	0
2004	445	460	238	117	40	0
2003	414	407	230	118	43	0

## Sheet: Venomous Lacertilia
Year	Heloderma	Varanus komodoensis
2023	40	9
2022	50	8
2021	53	9
2020	56	9
2019	56	12
2018	58	14
2017	60	15
2016	58	18
2015	53	23
2014	53	32
2013	57	7
2012	56	6
2011	52	7
2010	46	7
2009	50	9
2008	45	12
2007	34	15
2006	42	10
2005	31	3
2004	24	3
2003	16	3

## Sheet: Testudines
	Chelydridae		Emydinae												Testudinidae																	Geoemydidae
Year	Chelydra	Macrochelys	Actinemys	Clemmys	Emydoidea	Emys	Glyptemys	Terrapene	Chrysemys	Deirochelys	Graptemys	Malaclemys	Pseudemys	Trachemys	Aldabrachelys	Astrochelys	Chelonoidis	Chersina	Furculachelys	Gopherus	Homopus	Indotestudo	Kinixys	Malacochersus	Manouria	Psammobates	Pyxis	Stigmochelys	Testudo	Centrochelys	Chersobius	Batagur	Callagur	Cuora	Cyclemys	Geoclemys	Geoemyda	Hardella	Heosemys	Kachuga	Leucocephalon	Malayemys	Mauremys	Melanochelys	Morenia	Notochelys	Orlitia	Pangshura	Rhinoclemmys
2023	10	11	4	0	0	62	1	34		0	94	2	74	698	3	70	260	0	1	0	0	19	31	101	35		3	123	217	193		4	0	44	2	5	5	0	12	0	0	0	56	10	0	0	2	0	9
2022	12	10	4	0	0	60	1	33		0	75	2	59	623	4	61	271	0	0	0	0	21	39	101	40		3	120	229	191		3	0	45	2	8	5	0	15	0	0	0	53	0	0	0	5	0	9
2021	11	11	4	0	0	56	1	35		0	38	0	31	497	4	60	268	0	0	0	0	16	44	102	40		3	119	228	190		3	0	49	2	11	7	0	15	0	0	0	53	0	0	0	5	0	7
2020	14	10	4	0	0	50	1	35		0	26	0	10	427	4	60	174	0	0	0	0	16	41	103	40		4	125	237	190		3	0	63	2	11	7	0	15	0	0	0	52	0	0	0	6	0	7
2019	16	11	4	0	0	45	1	30		0	25	0	4	425	4	60	181	0	0	0	0	17	43	85	40		4	125	243	197		4	0	74	2	6	7	0	17	0	0	0	62	0	0	0	7	0	7
2018	14	9	4	0	0	34	1	28		0	20	0	3	449	4	53	186	0	0	0	0	18	40	79	23		4	115	248	196		5	0	87	2	7	7	0	20	0	0	0	66	1	0	0	4	0	5
2017	13	8	0	0	0	32	0	26		0	21	0	4	509	8	58	187	0	0	0	0	20	39	91	15		5	119	276	190		5	0	99	2	8	8	0	27	0	0	0	61	1	0	0	7	0	1
2016	13	8	0	0	0	34	0	30		0	17	0	7	494	6	58	183	0	0	0	0	20	40	77	18		4	117	284	194		5	0	90	2	9	8	0	27	0	0	0	61	1	0	0	5	0	1
2015	14	8	0	0	0	39	0	33		0	14	0	4	484	6	57	191	0	0	0	0	15	38	79	20		4	118	317	194			0	69	2	4	8	0	26	0	0	0	65	1	0	0	4	0	1
2014	17	7	0	0	0	47	0	34		0	9	0	4	385	6	49	177	0	0	0	0	15	40	74	11		4	105	320	121			0	71	2	0	8	0	26	0	0	0	61	1	0	0	2	0	1
2013	18	7	0	0	0	36	0	35		0	8	0	4	393	6	56	164	0	0	0	0	18	46	73	8		6	123	339	123			0	68	2	0	8	0	23	0	0	0	66	1	0	0	2	0	1
2012	18	7	0	0	0	31	0	36		0	6	0	4	419	7	40	159	0	0	0	0	19	46	76	7		0	126	313	126			0	65	2	0	8	0	25	0	0	0	64	1	0	0	2	0	1
2011	17	9	0	0	0	34	0	40	35	0	3	0	4	410	8	22	153	0	0	0	0	17	48	76	7		0	123	321	118			0	67	2	0	8	0	29	0	0	0	44	1	0	0	3	0	1
2010	18	8	0	0	0	33	0	40	35	0	5	0	4	387	5	20	158	0	0	0	0	22	49	75	7		0	137	365	109			0	68	2	0	8	0	27	0	0	0	44	1	0	0	3	0	1
2009	21	9	0	0	0	40	0	39	32	0	5	0	4	392	5	19	154	0	0	0	0	23	55	82	8		0	130	355	120			0	59	2	0	7	0	25	0	0	0	27	0	0	0	3	0	1
2008	21	7	0	0	0	42	0	42	33	0	8	0	5	377	4	14	149	0	0	0	0	17	60	86	11	8	1	132	407	141	1		0	49	8	0	7	0	21	0	0	0	29	0	0	0	3	0	0
2007	22	7	0	0	0	30	0	42	31	0	5	0	5	351	4	14	148	0	0	0	0	21	66	67	11		1	112	446	99			0	45	11	0	2	0	20	0	0	0	32	0	0	0	3	0	0
2006	19	7	0	0	0	21	2	45	32	0	5	0	3	354	5	14	140	0	0	0	0	15	64	67	14		1	104	458	69			0	42	13	0	0	0	22	0	0	0	29	0	0	0	3	0	0
2005	17	8	0	0	0	24	2	55	32	0	6	0	2	343	5	9	131	0	0	0	0	7	80	65	14		1	105	512	62			0	21	13	0	0	0	22	0	0	0	16	0	0	0	3	0	0
2004	14	5	0	0	0	22	3	49	31	0	7	0	2	365	5	7	135	0	0	0	0	5	54	64	12		1	116	591	52		1	0	19	13	0	0	0	22	0	0	0	13	0	0	0	0	0	0
2003	12	5	0	0	0	23	5	48	31	0	5	0	2	402	3	5	137	0	0	0	0	5	55	57	8		1	126	565	41		1	0	33	13	0	0	0	22	0	0	0	13	2	0	0	0	0	0
[truncated: 59 more columns]

## Sheet: Testudines families grouped
Year	Chelydridae	Emydinae	Testudinidae	Geoemydidae	Platysternidae	Carettochelyidae	Trionychidae	Dermatemydidae	Kinosterninae	Cheloniidae	Dermochelyidae	Chelidae	Pelomedusidae	Podocnemidae
2023	21	969	1056	153	8	6	14	0	103	1	0	41	21	4
2022	22	857	1080	148	8	8	16	0	75	1	0	38	21	5
2021	22	662	1074	155	5	8	16	0	55	1	0	37	18	4
2020	24	553	994	169	5	8	16	0	41	1	0	37	19	4
2019	27	534	999	189	5	11	16	0	39	1	0	41	15	5
2018	23	539	966	206	1	12	13	0	37	2	0	44	17	5
2017	21	592	1008	226	1	12	12	0	38	2	0	50	18	13
2016	21	582	1001	217	1	12	14	0	36	2	0	53	18	13
2015	22	574	1039	183	1	10	15	0	27	2	0	55	12	13
2014	24	479	922	176	1	9	15	0	20	0	0	53	12	13
2013	25	476	962	176	1	9	15	0	10	0	0	53	12	13
2012	25	496	919	173	1	8	11	0	8	0	0	52	12	13
2011	26	526	893	161	1	10	11	0	6	0	0	51	12	6
2010	26	504	947	167	1	9	8	0	3	0	0	43	13	9
2009	30	512	951	138	1	8	11	0	2	0	0	40	13	9
2008	28	507	1031	140	1	5	10	0	2	0	0	43	13	10
2007	29	464	989	138	1	3	10	0	2	0	0	41	15	10
2006	26	462	951	131	1	1	10	0	4	0	0	50	18	5
2005	25	464	991	87	1	1	8	0	9	0	0	48	32	5
2004	19	479	1042	79	1	1	8	0	11	0	0	39	13	5
2003	17	516	1003	95	1	1	9	0	9	0	0	43	11	5

## Sheet: Crocodylia
Year	Alligator	Caiman	Crocodylus	Mecistops	Melanosuchus	Osteolaemus	Paleosuchus	Tomistoma	Gavialis	Total Crocodilia		Total number of genera
2023	27	33	94	2	2	17	23	22	0	220		8
2022	30	34	95	2	2	19	28	23	0	233		8
2021	17	34	94	2	4	18	22	21	0	212		8
2020	26	35	94	2	2	21	22	28	0	230		8
2019	26	36	91	2	2	20	21	28	0	226		8
2018	30	36	97	2	2	24	23	20	0	234		8
2017	41	36	98	2	2	30	22	7	0	238		8
2016	40	39	94	2	2	38	20	7	0	242		8
2015	32	22	88	2	2	38	14	5	0	203		8
2014	21	20	73	2	2	39	11	1	0	169		8
2013	11	29	74	2	2	35	9	1	0	163		8
2012	11	29	67	2	2	22	9	0	0	142		7
2011	11	28	36	2	2	21	10	0	0	110		7
2010	13	18	38	2	2	25	9	0	0	107		7
2009	13	24	30	2	2	23	8	0	0	102		7
2008	12	40	29	2	0	27	8	0	0	118		6
2007	14	39	12	2	0	29	8	0	0	104		6
2006	13	20	12	2	0	33	8	0	0	88		6
2005	13	16	13	2	0	34	8	0	0	86		6
2004	13	13	12	2	0	36	8	0	0	84		6
2003	15	11	10	2	0	41	10	0	0	89		6

## Sheet: Crocododylus species
Year	Crocodylus acutus	Crocodylus intermedius	Crocodylus johnsoni	Crocodylus mindorensis	Crocodylus moreletii	Crocodylus niloticus	Crocodylus novaeguineae	Crocodylus palustris	Crocodylus porosus	Crocodylus rhombifer	Crocodylus siamensis	Crocodylus suchus
2023	2	0	2	5	9	37	0	1	4	8	21	3							92
2022	2	0	2	5	9	37	0	2	5	9	21	3							95
2021	2	0	3	5	6	37	0	2	6	9	21	3							94
2020	0	0	3	5	7	37	0	2	6	9	22	3							94
2019	0	0	3	5	7	39	0	2	6	10	16	0							88
2018	0	0	7	6	9	40	0	2	7	9	16	0							96
2017	0	0	7	6	10	40	0	2	7	8	17	0							97
2016	0	0	3	9	11	40	0	2	7	9	13	0							94
2015	0	0	0	10	10	40	0	2	6	7	12	0							87
2014	0	0	0	4	13	39	0	2	3	9	4	0							74
2013	0	0	0	4	12	38	0	2	3	10	4	0							73
2012	0	0	0	4	11	37	0	2	3	10	4	0							71
2011	0	0	0	4	13	3	0	2	3	9	2	0							36
2010	0	0	0	4	14	3	0	2	3	10	2	0							38
2009	0	0	0	4	8	3	0	2	3	8	2	0							30
2008	0	0	0	4	17	1	0	2	3	3	0	0							30
2007	0	0	0	0	3	1	0	2	3	3	0	0							12
2006	0	0	0	0	3	1	0	2	3	3	0	0							12
2005	0	0	0	0	3	2	0	2	3	3	0	0							13
2004	0	0	0	0	2	2	0	2	3	3	0	0							12
2003	0	0	0	0	0	2	0	2	3	3	0	0							10

## Sheet: Tuataras
Year	Spenodon		Total number of genera
2023	9		1
2022	12		1
2021	13		1
2020	14		1
2019	14		1
2018	14		1
2017	13		1
2016	7		1
2015	6		1
2014	6		1
2013	6		1
2012	6		1
2011	6		1
2010	6		1
2009	6		1
2008	6		1
2007	6		1
2006	6		1
2005	6		1
2004	8		1
2003	8		1

## Sheet: Native reptiles
Yeaar	Anguis fragilis (Slow worm)	Zootoca vivipara (Common lizard)	Lacerta agilis (Sand lizard)	Coronella austriaca (Smooth snake)	Natrix natrix helvetica (Grass snake)	Vipera berus (Common adder)		Total Native Species		Total Reptiles			Percentage Native Species		Percentage of exotic species
2023	1	0	71	0	0	15		87		6057			1.43635		98.5636
2022	1	0	59	0	0	18		78		6144			1.26953		98.7305
2021	1	0	44	0	0	11		56		5853			0.956774		99.0432
2020	1	0	42	0	0	6		49		5737			0.854105		99.1459
2019	9	0	68	0	0	10		87		5741			1.51542		98.4846
2018	16	0	67	0	0	6		89		5773			1.54166		98.4583
2017	3	0	79	0	0	9		91		5875			1.54894		98.4511
2016	3	0	36	0	0	11		50		5611			0.891107		99.1089
2015	3	0	32	0	0	15		50		5364			0.93214		99.0679
2014	2	0	42	0	0	17		61		4901			1.24464		98.7554
2013	3	0	32	0	0	21		56		4802			1.16618		98.8338
2012	2	0	33	0	0	11		46		4625			0.994595		99.0054
2011	3	0	34	0	0	15		52		4583			1.13463		98.8654
2010	9	0	26	0	0	15		50		4566			1.09505		98.9049
2009	9	7	24	0	0	17		57		4515			1.26246		98.7375
2008	8	16	20	0	0	17		61		4427			1.37791		98.6221
2007	8	0	24	0	0	3		35		4257			0.822175		99.1778
2006	8	0	34	0	0	3		45		4077			1.10375		98.8962
2005	11	0	33	0	0	3		47		4180			1.1244		98.8756
2004	20	0	35	0	0	4		59		4210			1.40143		98.5986
2003	20	0	58	2	0	4		84		4128			2.03488		97.9651
													1.28541
Holder numbers in 2023	1 holder	0 holders	3 holders	0 holders	0 holders	2 holders
	Bristol zoo gardens		Chester Zoo			Chester Zoo
			Wildwood Kent			Wildwood Kent
			Marwell
			#DIV/0!
			#DIV/0!

## Sheet: Serpentes
		Acrochoridae	Anomochilidae	Cylindropphiidae									Pythonidae											Boidae														Xenopeltidae	Colubridae
	Year	Acrochordus	Anomochilus	Cylindrophis	Brachyophidium	Melanophidium	Platyplectrurus	Plectrurus	Rhinophis	Teretrurus	Uropeltis	Loxocemus	Antaresia	Apodora	Aspidites	Bothrochilus	Broghammerus	Leiopython	Liasis	Malayopython	Morelia	Python	Simalia	Acrantophis	Boa	Candoia	Corallus	Epicrates	Eunectes	Sanzinia	Calabaria	Charina	Eryx	Gongylophis	Lichanura		Chilabothrus	Xenopeltis	Achalinopsis	Aeluroglena	Ahaetulla	Amphiesma	Amplorhinus	Antillophis	Archelaphe	Argyrogena	Arizona	Blythia	Bogertophis
	2023	0	0	0	0	0	0	0	0	0	0	0	6	0	5	0	0	0	17	13	31	229	2	14	53	4	30	21	18	28	0	2	2	7	0		31	0	0	0	0	0	0	0	0	0	0	0	0
	2022	0	0	0	0	0	0	0	0	0	0	0	4	0	8	0	0	0	19	18	34	228	4	16	59	4	35	23	30	26	0	2	2	8	0		33	0	0	0	0	0	0	0	0	0	0	0	0
	2021	0	0	0	0	0	0	0	0	0	0	0	4	0	8	0	0	0	20	19	36	227	5	20	82	5	39	23	18	29	0	2	1	9	0		34	0	0	0	0	0	0	0	0	0	0	0	0
	2020	0	0	0	0	0	0	0	0	0	0	0	7	0	8	0	0	0	26	21	42	237	5	25	67	5	34	23	19	33	0	2	1	10	1		36	0	0	0	0	0	0	0	0	0	0	0	0
	2019	0	0	0	0	0	0	0	0	0	0	0	5	0	11	0	0	0	33	22	45	244	6	22	69	5	37	22	21	27	0	2	1	8	1		44	0	0	0	0	0	0	0	0	0	0	0	0
	2018	0	0	0	0	0	0	0	0	0	0	0	5	0	12	0	0	0	36	24	43	235	6	28	70	6	39	24	26	28	0	2	1	8	2		52	0	0	0	0	0	0	0	0	0	0	0	0
	2017	0	0	0	0	0	0	0	0	0	0	0	5	0	11	0	0	0	37	23	36	228	9	27	74	6	45	25	25	29	0	2	1	9	2		61	0	0	0	0	0	0	0	0	0	0	0	0
	2016	0	0	0	0	0	0	0	0	0	0	0	5	0	9	0	0	0	30	20	32	226	9	26	74	5	48	24	26	30	0	2	1	6	2		69	0	0	0	0	0	0	0	0	0	0	0	0
	2015	0	0	0	0	0	0	0	0	0	0	0	5	1	9	0	0	0	32	20	30	208	10	28	78	5	38	37	26	41	0	2	1	6	2		75	0	0	0	0	0	0	0	0	0	0	0	0
	2014	0	0	0	0	0	0	0	0	0	0	0	5	1	4	0	0	0	24	20	34	201	10	30	81	3	42	43	29	38	0	2	1	8	2		82	2	0	0	0	0	0	0	0	0	0	0	0
	2013	0	0	0	0	0	0	0	0	0	0	0	2	1	4	1	0	0	27	20	38	205	12	42	95	3	38	38	30	44	0	2	1	3	2		119	2	0	0	0	0	0	0	0	0	0	0	0
	2012	0	0	0	0	0	0	0	0	0	0	0	2	1	4	1	0	0	24	20	38	212	12	52	85	3	36	42	30	46	0	2	1	3	2		124	1	0	0	0	0	0	0	0	0	0	0	0
	2011	0	0	1	0	0	0	0	0	0	0	0	2	1	4	1	0	0	25	21	42	220	7	59	81	3	37	34	33	53	0	2	1	3	1		150	1	0	0	0	0	0	0	0	0	0	0	0
	2010	0	0	1	0	0	0	0	0	0	0	0	2	1	4	1	0	0	18	23	49	212	4	48	91	4	52	35	36	41	0	0	0	3	1		159	5	0	0	0	0	0	0	0	0	0	0	0
	2009	0	0	1	0	0	0	0	0	0	0	0	2	1	4	1	0	0	19	19	35	189	4	54	96	9	27	28	32	40	0	0	0	3	1		171	5	0	0	0	0	0	0	0	0	0	0	0
	2008	0	0	1	0	0	0	0	0	0	0	0	2	1	4	1	0	0	23	26	30	182	0	42	93	9	27	28	34	42	0	0	0	3	1		144	5	0	0	0	0	0	0	0	0	0	0	0
	2007	0	0	0	0	0	0	0	0	0	0	0	2	1	4	3	0	0	32	13	37	188	0	35	71	9	28	36	26	46	0	0	0	1	1		170	9	0	0	0	0	0	0	0	0	0	0	0
	2006	0	0	0	0	0	0	0	0	0	0	0	2	1	4	8	0	0	34	15	36	172	0	34	78	9	28	29	25	49	0	0	0	1	1		76	25	0	0	0	0	0	0	0	0	0	0	0
	2005	0	0	0	0	0	0	0	0	0	0	0	3	1	4	11	0	0	37	6	39	174	0	31	85	9	21	25	21	45	0	0	0	0	0		98	22	0	0	0	0	0	0	0	0	0	0	0
	2004	0	0	0	0	0	0	0	0	0	0	0	3	2	4	13	0	0	35	7	48	159	0	29	84	10	16	30	18	61	0	0	1	0	0		88	21	0	0	0	0	0	0	0	0	0	0	0
	2003	0	0	0	0	0	0	0	0	0	0	0	2	2	4	17	0	0	25	10	48	163	0	24	81	10	15	36	18	76	0	1	2	2	0		66	21	0	0	0	0	0	0	0	0	0	0	0
[truncated: 435 more columns]

[truncated: 6 more sheets: MSVS , MSVS Holders, MSVS families, Serpentes Non venomous CAT1, MSVS vs Non venomous, Number of reptile genera]
